# Supplementary material for: Urine LOX-1 and Volatilome as Promising Tools towards the Early Detection of Renal Cancer
Source: Cancers (Basel). 2021 Aug 21;13(16):4213. doi: 10.3390/cancers13164213 (PMC8393749; doi:10.3390/cancers13164213)
Supplement: Supplementary file 1 [file cancers-13-04213-s001.zip]

Archive with 1 entries (1 files):
- cancers-1279339-supplementary.pdf
